# Supplementary material for: Variation in natural exposure to anopheles mosquitoes and its effects on malaria transmission
Source: eLife. 2018 Jan 23;7:e32625. doi: 10.7554/eLife.32625 (PMC5780040; doi:10.7554/eLife.32625)
Supplement: Figure 1—source data 1. [file elife-32625-fig1-data1.xlsx]

## Sheet: Start
Number of matched blood meals	Proportion of study population
0	0.5926
1	0.1358
2	0.0494				In all three sheets, individuals present in less than 3 collection days were excluded.
3	0.0247
4	0.0247
6	0.0617
7	0.037
10	0.0123
11	0.0123
13	0.0247
16	0.0123
21	0.0123

## Sheet: Peak
Number of matched blood meals	Proportion of study population
0	0.32
1	0.16
2	0.1067
3	0.08
4	0.08
5	0.0267
6	0.0133
7	0.0267
8	0.0133
9	0.0267
11	0.0133
12	0.0133
15	0.0133
18	0.0133
19	0.0133
23	0.0133
25	0.0267
29	0.0133
33	0.0133
51	0.0133

## Sheet: End
Number of matched blood meals	Proportion of study population
0	0.7619
1	0.0952
2	0.0476
3	0.0159
4	0.0079
5	0.0079
6	0.0238
8	0.0159
11	0.0079
13	0.0079
14	0.0079
